# Supplementary material for: Positron emission tomography imaging of novel AAV capsids maps rapid brain accumulation
Source: Nat Commun. 2020 Apr 30;11:2102. doi: 10.1038/s41467-020-15818-4 (PMC7193641; doi:10.1038/s41467-020-15818-4)
Supplement: Supplementary file 12 — Source Data [file 41467_2020_15818_MOESM12_ESM.xlsx]

## Sheet: Figure 2b
		%GF+ HEK 293T cells				Brown-Forsythe ANOVA test		Multiple comparison
		PHP.eB				F* (DFn, DFd)	83729 (2.000, 5.827)	Dunnett's T3 multiple comparisons test	Mean Diff.	95.00% CI of diff.	Significant?	Summary	Adjusted P Value
	Experiment #	NT	PHP.eB	Tz-PHP.eB		P value	<0.0001	PHP.eB vs. NT	84.72	84.05 to 85.39	Yes	****	<0.0001	B-A
	1	2.09	86.7	81.5		P value summary	****	Tz-PHP.eB vs. NT	79.17	78.06 to 80.28	Yes	****	<0.0001	C-A
	2	1.79	87.1	81		Significant diff. among means (P < 0.05)?	Yes	Tz-PHP.eB vs. PHP.eB	-5.55	-6.693 to -4.407	Yes	****	<0.0001	C-B
	3	2.39	86.9	81.9		Welch's ANOVA test
	4	2.35	86.8	80.9		W (DFn, DFd)	122603 (2.000, 5.310)	Test details	Mean 1	Mean 2	Mean Diff.	SE of diff.	n1	n2	t	DF
						P value	<0.0001	PHP.eB vs. NT	86.88	2.155	84.72	0.1628	4	4	520.3	4.989
						P value summary	****	Tz-PHP.eB vs. NT	81.33	2.155	79.17	0.2705	4	4	292.7	4.897
						Significant diff. among means (P < 0.05)?	Yes	Tz-PHP.eB vs. PHP.eB	81.33	86.88	-5.55	0.2475	4	4	22.43	3.796
		%GF+ HEK 293T cells				Brown-Forsythe ANOVA test		Multiple comparison
		AAV9				F* (DFn, DFd)	4620 (2.000, 4.657)	Dunnett's T3 multiple comparisons test	Mean Diff.	95.00% CI of diff.	Significant?	Summary	Adjusted P Value
	Experiment #	NT	AAV9	Tz-AAV9		P value	<0.0001	AAV9 vs. NT	83.62	80.28 to 86.96	Yes	****	<0.0001	B-A
	1	1.18	83.5	82.4		P value summary	****	Tz-AAV9 vs. NT	82.25	76.08 to 88.41	Yes	****	<0.0001	C-A
	2	0.74	84.7	80.5		Significant diff. among means (P < 0.05)?	Yes	Tz-AAV9 vs. AAV9	-1.375	-6.341 to 3.591	No	ns	0.6247	C-B
	3	1.02	86.1	85.1		Welch's ANOVA test
	4	0.77	83.9	84.7		W (DFn, DFd)	11211 (2.000, 4.166)	Test details	Mean 1	Mean 2	Mean Diff.	SE of diff.	n1	n2	t	DF
						P value	<0.0001	AAV9 vs. NT	84.55	0.9275	83.62	0.5833	4	4	143.4	3.201
						P value summary	****	Tz-AAV9 vs. NT	83.18	0.9275	82.25	1.077	4	4	76.37	3.058
						Significant diff. among means (P < 0.05)?	Yes	Tz-AAV9 vs. AAV9	83.18	84.55	-1.375	1.216	4	4	1.131	4.589
		%GF+ HEK 293T cells				Brown-Forsythe ANOVA test		Multiple comparison
		AAV9-TC				F* (DFn, DFd)	3887 (2.000, 5.748)	Dunnett's T3 multiple comparisons test	Mean Diff.	95.00% CI of diff.	Significant?	Summary	Adjusted P Value
	Experiment #	NT	AAV9-TC	HS-AAV9-TC		P value	<0.0001	NT vs. AAV9-TC	-62.67	-67.09 to -58.25	Yes	****	<0.0001	A-B
	1	0.3	62	62.3		P value summary	****	NT vs. HS-AAV9-TC	-60.95	-64.50 to -57.39	Yes	****	<0.0001	A-C
	2	0.17	62.4	61		Significant diff. among means (P < 0.05)?	Yes	AAV9-TC vs. HS-AAV9-TC	1.725	-2.016 to 5.466	No	ns	0.3154	B-C
	3	0.27	62	61.9		Welch's ANOVA test
	4	0.18	65.2	59.5		W (DFn, DFd)	6922 (2.000, 4.018)	Test details	Mean 1	Mean 2	Mean Diff.	SE of diff.	n1	n2	t	DF
						P value	<0.0001	NT vs. AAV9-TC	0.23	62.9	-62.67	0.7731	4	4	81.06	3.011
						P value summary	****	NT vs. HS-AAV9-TC	0.23	61.18	-60.95	0.6218	4	4	98.01	3.016
						Significant diff. among means (P < 0.05)?	Yes	AAV9-TC vs. HS-AAV9-TC	62.9	61.18	1.725	0.9911	4	4	1.74	5.735

## Sheet: Figure 2d
		mean fluorescence intensity (MIF)				Brown-Forsythe ANOVA test		Multiple comparison
	Experiment #	63Cu-PHP.eB	PHP.eB	Saline		F* (DFn, DFd)	25.16 (2.000, 3.683)	Dunnett's T3 multiple comparisons test	Mean Diff.	95.00% CI of diff.	Significant?	Summary	Adjusted P Value
	1	619.583	888.88	3.61		P value	0.0071	63Cu-PHP.eB vs. PHP.eB	-143.1	-707.7 to 421.5	No	ns	0.61	A-B
	2	581.084	864.715	3.927		P value summary	**	63Cu-PHP.eB vs. Saline	529.1	304.1 to 754.1	Yes	**	0.0021	A-C
	3	475.407	497.569	5.411		Significant diff. among means (P < 0.05)?	Yes	PHP.eB vs. Saline	672.2	9.660 to 1335	Yes	*	0.024	B-C
	4	459.393	456.802	6.229		Welch's ANOVA test
	Mean	533.867	676.992	4.79425		W (DFn, DFd)	92.07 (2.000, 4.001)	Test details	Mean 1	Mean 2	Mean Diff.	SE of diff.	n1	n2	t	DF
	stdev	78.6143	231.526	1.2374		P value	0.0005	63Cu-PHP.eB vs. PHP.eB	533.9	677	-143.1	122.3	4	4	1.171	3.683
						P value summary	***	63Cu-PHP.eB vs. Saline	533.9	4.794	529.1	39.31	4	4	13.46	3.001
						Significant diff. among means (P < 0.05)?	Yes	PHP.eB vs. Saline	677	4.794	672.2	115.8	4	4	5.807	3

## Sheet: Figure 2e
	Ladder	Fig 2E HS-AAV9-Tc and 64Cu-AAV9-TC			Fig 2E Tz-PHP.eB		Fig 2E 64Cu-PHP.eB										Ladder		Fig 2E Tz-AAV9		Fig 2E 64Cu-AAV9

## Sheet: Fig 3c
		Blood (%ID/cc)										0 h	ANOVA summary			Tukey's multiple comparisons test	Mean Diff.	95.00% CI of diff.	Significant?	Summary	Adjusted P Value		Mean 1	Mean 2	Mean Diff.	SE of diff.	n1	n2	q	DF
	time (h)	64Cu-AAV9			64Cu-AAV9-TC			64Cu-PHP.eB					F	0.4059		64Cu-AAV9-TC vs. 64Cu-AAV9	2.61	-6.902 to 12.12	No	ns	0.693	B-A	51.02	48.41	2.61	3.1	3	3	1.191	6
	0	52.602	45.919	46.715	52.309	52.577	48.179	49.444	53.416	43.704			P value	0.6834		64Cu-PHP.eB vs. 64Cu-AAV9	0.4427	-9.069 to 9.954	No	ns	0.9888	C-A	48.85	48.41	0.4427	3.1	3	3	0.2019	6
	4	36.844	30.604	33.437	19.03	21.77	17.202	29.571	22.544	17.808			P value summary	ns		64Cu-PHP.eB vs. 64Cu-AAV9-TC	-2.167	-11.68 to 7.345	No	ns	0.7728	C-B	48.85	51.02	-2.167	3.1	3	3	0.9886	6
	21	16.138	13.317	17.12	4.396	3.716	5.732	4.603	6.125	6.44			Significant diff. among means (P < 0.05)?	No
													R squared	0.1192
												4 h	ANOVA summary			Tukey's multiple comparisons test	Mean Diff.	95.00% CI of diff.	Significant?	Summary	Adjusted P Value		Mean 1	Mean 2	Mean Diff.	SE of diff.	n1	n2	q	DF
													F	9.784		64Cu-AAV9-TC vs. 64Cu-AAV9	-14.29	-24.53 to -4.059	Yes	*	0.0123	B-A	19.33	33.63	-14.29	3.336	3	3	6.06	6
													P value	0.0129		64Cu-PHP.eB vs. 64Cu-AAV9	-10.32	-20.56 to -0.08519	Yes	*	0.0485	C-A	23.31	33.63	-10.32	3.336	3	3	4.375	6
													P value summary	*		64Cu-PHP.eB vs. 64Cu-AAV9-TC	3.974	-6.262 to 14.21	No	ns	0.5	C-B	23.31	19.33	3.974	3.336	3	3	1.685	6
													Significant diff. among means (P < 0.05)?	Yes
													R squared	0.7653
												21 h	ANOVA summary			Tukey's multiple comparisons test	Mean Diff.	95.00% CI of diff.	Significant?	Summary	Adjusted P Value		Mean 1	Mean 2	Mean Diff.	SE of diff.	n1	n2	q	DF
													F	54.87		64Cu-AAV9-TC vs. 64Cu-AAV9	-10.91	-14.43 to -7.393	Yes	***	0.0002	B-A	4.615	15.53	-10.91	1.146	3	3	13.46	6
													P value	0.0001		64Cu-PHP.eB vs. 64Cu-AAV9	-9.802	-13.32 to -6.285	Yes	***	0.0003	C-A	5.723	15.53	-9.802	1.146	3	3	12.09	6
													P value summary	***		64Cu-PHP.eB vs. 64Cu-AAV9-TC	1.108	-2.410 to 4.626	No	ns	0.6223	C-B	5.723	4.615	1.108	1.146	3	3	1.367	6
													Significant diff. among means (P < 0.05)?	Yes
													R squared	0.9482
		Brain (%ID/cc)										0 h	ANOVA summary			Tukey's multiple comparisons test	Mean Diff.	95.00% CI of diff.	Significant?	Summary	Adjusted P Value		Mean 1	Mean 2	Mean Diff.	SE of diff.	n1	n2	q	DF
	time (h)	64Cu-AAV9			64Cu-AAV9-TC			64Cu-PHP.eB					F	13.07		64Cu-AAV9-TC vs. 64Cu-AAV9	0.271	-4.350 to 4.892	No	ns	0.9824	B-A	4.212	3.941	0.271	1.506	3	3	0.2545	6
	0	4.045	3.508	4.27	4.379	4.357	3.9	9.561	14.319	8.34			P value	0.0065		64Cu-PHP.eB vs. 64Cu-AAV9	6.799	2.178 to 11.42	Yes	**	0.0096	C-A	10.74	3.941	6.799	1.506	3	3	6.385	6
	4	3.604	2.258	3.23	2.362	2.245	2.323	14.59	21.888	21.259			P value summary	**		64Cu-PHP.eB vs. 64Cu-AAV9-TC	6.528	1.907 to 11.15	Yes	*	0.0116	C-B	10.74	4.212	6.528	1.506	3	3	6.13	6
	21	1.969	1.573	2.179	1.537	1.303	1.345	11.383	18.631	17.485			Significant diff. among means (P < 0.05)?	Yes
													R squared	0.8133
												4 h	ANOVA summary			Tukey's multiple comparisons test	Mean Diff.	95.00% CI of diff.	Significant?	Summary	Adjusted P Value		Mean 1	Mean 2	Mean Diff.	SE of diff.	n1	n2	q	DF
													F	49.01		64Cu-AAV9-TC vs. 64Cu-AAV9	-0.7207	-6.656 to 5.215	No	ns	0.9273	B-A	2.31	3.031	-0.7207	1.935	3	3	0.5268	6
													P value	0.0002		64Cu-PHP.eB vs. 64Cu-AAV9	16.22	10.28 to 22.15	Yes	***	0.0004	C-A	19.25	3.031	16.22	1.935	3	3	11.85	6
													P value summary	***		64Cu-PHP.eB vs. 64Cu-AAV9-TC	16.94	11.00 to 22.87	Yes	***	0.0003	C-B	19.25	2.31	16.94	1.935	3	3	12.38	6
													Significant diff. among means (P < 0.05)?	Yes
													R squared	0.9423
												21 h	ANOVA summary			Tukey's multiple comparisons test	Mean Diff.	95.00% CI of diff.	Significant?	Summary	Adjusted P Value		Mean 1	Mean 2	Mean Diff.	SE of diff.	n1	n2	q	DF
													F	39.5		64Cu-AAV9-TC vs. 64Cu-AAV9	-0.512	-6.168 to 5.144	No	ns	0.9587	B-A	1.395	1.907	-0.512	1.843	3	3	0.3928	6
													P value	0.0004		64Cu-PHP.eB vs. 64Cu-AAV9	13.93	8.270 to 19.58	Yes	***	0.0007	C-A	15.83	1.907	13.93	1.843	3	3	10.68	6
													P value summary	***		64Cu-PHP.eB vs. 64Cu-AAV9-TC	14.44	8.782 to 20.09	Yes	***	0.0006	C-B	15.83	1.395	14.44	1.843	3	3	11.08	6
													Significant diff. among means (P < 0.05)?	Yes
													R squared	0.9294

## Sheet: Fig 3d
		Brain (4 h, max% ID/cc)				ANOVA summary			Tukey's multiple comparisons test	Mean Diff.	95.00% CI of diff.	Significant?	Summary	Adjusted P Value		Mean 1	Mean 2	Mean Diff.	SE of diff.	n1	n2	q	DF
	Experiment #	64Cu-AAV9	64Cu-AAV9-TC	64Cu-PHP.eB		F	19.15		64Cu-AAV9-TC vs. 64Cu-AAV9	-1.814	-16.25 to 12.62	No	ns	0.9223	B-A	8.427	10.24	-1.814	4.704	3	3	0.5454	6
	1	12.738	7.993	24.041		P value	0.0025		64Cu-PHP.eB vs. 64Cu-AAV9	24.25	9.820 to 38.69	Yes	**	0.0051	C-A	34.5	10.24	24.25	4.704	3	3	7.291	6
	2	7.389	7.923	36.608		P value summary	**		64Cu-PHP.eB vs. 64Cu-AAV9-TC	26.07	11.63 to 40.50	Yes	**	0.0035	C-B	34.5	8.427	26.07	4.704	3	3	7.837	6
	3	10.597	9.365	42.838		Significant diff. among means (P < 0.05)?	Yes
	Mean	10.2413	8.427	34.4957		R squared	0.8645
	stdev	2.69218	0.813085	9.57488

## Sheet: Fig 3f
		Blood (fraction remaining)									Multiple unpaired t test
	time (h)	PHP.eB				(NOTA)8-A555-PHP.eB					time point (h)	Significant?	P value	Mean of PHP.eB	Mean of (NOTA)8-A555-PHP.eB	Difference	SE of difference	t ratio	df	Adjusted P Value
	0	1	1	1	1	1	1	1	1		0			1	1	0	0
	4	0.743068		0.368946	0.602804	0.710843	0.644737	0.398462	0.443223		4	No	0.868688	0.5716	0.5493	0.02229	0.1281	0.174	5	0.868688
	21	0.06592	0.040662	0.009615	0.019626	0.085341	0.052632	0.193077	0.156044		21	No	0.043486	0.03396	0.1218	-0.08782	0.03444	2.55	6	0.08508
		AAV gene/Glucagon gene(Vg/Gc, 21 h)									Multiple unpaired t test
		PHP.eB				(NOTA)8-A555-PHP.eB						Significant?	P value	Mean of PHP.eB	Mean of (NOTA)8-A555-PHP.eB	Difference	SE of difference	t ratio	df	Adjusted P Value
	Brain	186	241		103	453	153	265	290		Brain	No	0.217584	176.7	290.3	-113.6	80.55	1.41	5	0.706783
	Heart	8.1	6.13		2.38	12.7	8.96	9.77	17.4		Heart	No	0.053877	5.537	12.21	-6.671	2.658	2.509	5	0.282727
	Liver	10.8	7.8		6.65	28.7	14.6	104	15.6		Liver	No	0.25711	8.417	40.73	-32.31	25.26	1.279	5	0.706783
	Spleen	165	31.3		28.2	308	34.3	278	19.9		Spleen	No	0.427274	74.83	160.1	-85.22	98.67	0.8636	5	0.706783
	Kidney	48.2	40.4		35.8	132	10.2	79.8	78		Kidney	No	0.310048	41.47	75	-33.53	29.7	1.129	5	0.706783
	blood	9830	42000		36500	27300	28000	19400	30200		blood	No	0.728579	29443	26225	3218	8767	0.3671	5	0.728579

## Sheet: Fig 3h
		Brain accumulation (Blood subtracted % ID/cc)
	time (min)	64Cu-AAV9			64Cu-AAV9-TC			64Cu-PHP.eB				2.5 min	ANOVA summary			Tukey's multiple comparisons test	Mean Diff.	95.00% CI of diff.	Significant?	Summary	Adjusted P Value
	0	0	0	0	0	0	0	0	0	0			F	8.363		64Cu-AAV9-TC vs. 64Cu-AAV9	0.08	-3.409 to 3.569	No	ns	0.9973	B-A
	2.5	0.23	0.24	-0.32	0.19	0.15	0.05	1.54	4.55	6.26			P value	0.0184		64Cu-PHP.eB vs. 64Cu-AAV9	4.067	0.5778 to 7.556	Yes	*	0.0272	C-A
	7.5	0.14	0.38	0.67	-0.08	0.51	0.74	3.54	7.79	9.86			P value summary	*		64Cu-PHP.eB vs. 64Cu-AAV9-TC	3.987	0.4978 to 7.476	Yes	*	0.0295	C-B
	12.5	0.2	0.68	0.74	0.8	0.23	0.76	4.42	8.45	12.02			Significant diff. among means (P < 0.05)?	Yes
	17.5	0.09	0.36	0.91	0.18	0.43	0.62	5.29	9.45	11.51			R squared	0.736
	22.5	0.06	0.46	1.1	0.48	0.23	1.08	5.49	10.44	13.84		7.5 min	ANOVA summary			Tukey's multiple comparisons test	Mean Diff.	95.00% CI of diff.	Significant?	Summary	Adjusted P Value
	27.5	-0.17	0.09	0.55	0.3	0.39	1.18	5.75	10.57	12.69			F	12.55		64Cu-AAV9-TC vs. 64Cu-AAV9	-0.006667	-4.723 to 4.709	No	ns	>0.9999	B-A
													P value	0.0072		64Cu-PHP.eB vs. 64Cu-AAV9	6.667	1.951 to 11.38	Yes	*	0.0116	C-A
													P value summary	**		64Cu-PHP.eB vs. 64Cu-AAV9-TC	6.673	1.957 to 11.39	Yes	*	0.0115	C-B
													Significant diff. among means (P < 0.05)?	Yes
													R squared	0.8071
												12.5 min	ANOVA summary			Tukey's multiple comparisons test	Mean Diff.	95.00% CI of diff.	Significant?	Summary	Adjusted P Value
													F	12.23		64Cu-AAV9-TC vs. 64Cu-AAV9	0.05667	-5.479 to 5.592	No	ns	0.9995	B-A
													P value	0.0076		64Cu-PHP.eB vs. 64Cu-AAV9	7.757	2.221 to 13.29	Yes	*	0.0121	C-A
													P value summary	**		64Cu-PHP.eB vs. 64Cu-AAV9-TC	7.7	2.165 to 13.24	Yes	*	0.0125	C-B
													Significant diff. among means (P < 0.05)?	Yes
													R squared	0.8031
												17.5 min	ANOVA summary			Tukey's multiple comparisons test	Mean Diff.	95.00% CI of diff.	Significant?	Summary	Adjusted P Value
													F	20.23		64Cu-AAV9-TC vs. 64Cu-AAV9	0.04333	-4.590 to 4.677	No	ns	0.9995	A-B
													P value	0.0022		64Cu-PHP.eB vs. 64Cu-AAV9	-8.297	-12.93 to -3.663	Yes	**	0.0037	A-C
													P value summary	**		64Cu-PHP.eB vs. 64Cu-AAV9-TC	-8.34	-12.97 to -3.706	Yes	**	0.0036	B-C
													Significant diff. among means (P < 0.05)?	Yes
													R squared	0.8708
												22.5min	ANOVA summary			Tukey's multiple comparisons test	Mean Diff.	95.00% CI of diff.	Significant?	Summary	Adjusted P Value
													F	14.51		64Cu-AAV9-TC vs. 64Cu-AAV9	-0.05667	-6.210 to 6.096	No	ns	0.9996	A-B
													P value	0.005		64Cu-PHP.eB vs. 64Cu-AAV9	-9.383	-15.54 to -3.230	Yes	**	0.0081	A-C
													P value summary	**		64Cu-PHP.eB vs. 64Cu-AAV9-TC	-9.327	-15.48 to -3.174	Yes	**	0.0083	B-C
													Significant diff. among means (P < 0.05)?	Yes
													R squared	0.8287
												27.5 min	ANOVA summary			Tukey's multiple comparisons test	Mean Diff.	95.00% CI of diff.	Significant?	Summary	Adjusted P Value
													F	19.89		64Cu-AAV9-TC vs. 64Cu-AAV9	-0.4667	-5.685 to 4.752	No	ns	0.9596	A-B
													P value	0.0023		64Cu-PHP.eB vs. 64Cu-AAV9	-9.513	-14.73 to -4.295	Yes	**	0.0034	A-C
													P value summary	**		64Cu-PHP.eB vs. 64Cu-AAV9-TC	-9.047	-14.26 to -3.828	Yes	**	0.0043	B-C
													Significant diff. among means (P < 0.05)?	Yes
													R squared	0.8689

## Sheet: Fig 4a
		Blood (%ID/cc)										0 h	ANOVA summary			Tukey's multiple comparisons test	Mean Diff.	95.00% CI of diff.	Significant?	Summary	Adjusted P Value		Mean 1	Mean 2	Mean Diff.	SE of diff.	n1	n2	q	DF
	time (h)	C57BL/6			BALB/c			BALB/c (neuraminidase)					F	1.494		C57BL/6 vs. BALB/c	6.043	-4.902 to 16.99	No	ns	0.2821	A-B	48.85	42.81	6.043	3.567	3	3	2.396	6
	0	49.444	53.416	43.704	49.138	37.825	41.471	47.026	46.565	47.095			P value	0.2975		C57BL/6 vs. BALB/c (neuraminidase)	1.959	-8.986 to 12.91	No	ns	0.8507	A-C	48.85	46.9	1.959	3.567	3	3	0.7767	6
	4	29.571	22.544	17.808	19.685	11.73	15.446	28.608	30.41	29.206			P value summary	ns		BALB/c vs. BALB/c (neuraminidase)	-4.084	-15.03 to 6.862	No	ns	0.5243	B-C	42.81	46.9	-4.084	3.567	3	3	1.619	6
	21	4.603	6.125	6.44	3.453	2.945	3.21	4.815	4.621	5.62			Significant diff. among means (P < 0.05)?	No
													R squared	0.3324
												4 h	ANOVA summary			Tukey's multiple comparisons test	Mean Diff.	95.00% CI of diff.	Significant?	Summary	Adjusted P Value		Mean 1	Mean 2	Mean Diff.	SE of diff.	n1	n2	q	DF
													F	8.307		C57BL/6 vs. BALB/c	7.687	-2.714 to 18.09	No	ns	0.1373	A-B	23.31	15.62	7.687	3.39	3	3	3.207	6
													P value	0.0187		C57BL/6 vs. BALB/c (neuraminidase)	-6.1	-16.50 to 4.301	No	ns	0.2479	A-C	23.31	29.41	-6.1	3.39	3	3	2.545	6
													P value summary	*		BALB/c vs. BALB/c (neuraminidase)	-13.79	-24.19 to -3.386	Yes	*	0.0155	B-C	15.62	29.41	-13.79	3.39	3	3	5.752	6
													Significant diff. among means (P < 0.05)?	Yes
													R squared	0.7347
												21 h	ANOVA summary			Tukey's multiple comparisons test	Mean Diff.	95.00% CI of diff.	Significant?	Summary	Adjusted P Value		Mean 1	Mean 2	Mean Diff.	SE of diff.	n1	n2	q	DF
													F	11.61		C57BL/6 vs. BALB/c	2.52	0.8644 to 4.176	Yes	**	0.0082	A-B	5.723	3.203	2.52	0.5396	3	3	6.605	6
													P value	0.0087		C57BL/6 vs. BALB/c (neuraminidase)	0.704	-0.9516 to 2.360	No	ns	0.4431	A-C	5.723	5.019	0.704	0.5396	3	3	1.845	6
													P value summary	**		BALB/c vs. BALB/c (neuraminidase)	-1.816	-3.472 to -0.1604	Yes	*	0.0348	B-C	3.203	5.019	-1.816	0.5396	3	3	4.76	6
													Significant diff. among means (P < 0.05)?	Yes
													R squared	0.7947
		Brain (%ID/cc)										0 h	ANOVA summary			Tukey's multiple comparisons test	Mean Diff.	95.00% CI of diff.	Significant?	Summary	Adjusted P Value		Mean 1	Mean 2	Mean Diff.	SE of diff.	n1	n2	q	DF
	time (h)	C57BL/6			BALB/c			BALB/c (neuraminidase)					F	16.76		C57BL/6 vs. BALB/c	7.933	3.267 to 12.60	Yes	**	0.0048	A-B	10.74	2.807	7.933	1.52	3	3	7.378	6
	0	9.561	14.319	8.34	3.231	2.217	2.974	3.486	3.077	3.84			P value	0.0035		C57BL/6 vs. BALB/c (neuraminidase)	7.272	2.607 to 11.94	Yes	**	0.0073	A-C	10.74	3.468	7.272	1.52	3	3	6.764	6
	4	14.59	21.888	21.259	1.648	0.908	1.334	2.207	2.083	2.369			P value summary	**		BALB/c vs. BALB/c (neuraminidase)	-0.6603	-5.326 to 4.005	No	ns	0.9029	B-C	2.807	3.468	-0.6603	1.52	3	3	0.6142	6
	21	11.383	18.631	17.485	0.835	0.704	0.786	0.865	0.999	1.06			Significant diff. among means (P < 0.05)?	Yes
													R squared	0.8482
												4 h	ANOVA summary			Tukey's multiple comparisons test	Mean Diff.	95.00% CI of diff.	Significant?	Summary	Adjusted P Value		Mean 1	Mean 2	Mean Diff.	SE of diff.	n1	n2	q	DF
													F	55.67		C57BL/6 vs. BALB/c	17.95	12.07 to 23.83	Yes	***	0.0002	A-B	19.25	1.297	17.95	1.916	3	3	13.25	6
													P value	0.0001		C57BL/6 vs. BALB/c (neuraminidase)	17.03	11.15 to 22.90	Yes	***	0.0003	A-C	19.25	2.22	17.03	1.916	3	3	12.57	6
													P value summary	***		BALB/c vs. BALB/c (neuraminidase)	-0.923	-6.801 to 4.955	No	ns	0.8823	B-C	1.297	2.22	-0.923	1.916	3	3	0.6814	6
													Significant diff. among means (P < 0.05)?	Yes
													R squared	0.9489
												21 h	ANOVA summary			Tukey's multiple comparisons test	Mean Diff.	95.00% CI of diff.	Significant?	Summary	Adjusted P Value		Mean 1	Mean 2	Mean Diff.	SE of diff.	n1	n2	q	DF
													F	44.18		C57BL/6 vs. BALB/c	15.06	9.420 to 20.70	Yes	***	0.0004	A-B	15.83	0.775	15.06	1.838	3	3	11.59	6
													P value	0.0003		C57BL/6 vs. BALB/c (neuraminidase)	14.86	9.220 to 20.50	Yes	***	0.0005	A-C	15.83	0.9747	14.86	1.838	3	3	11.44	6
													P value summary	***		BALB/c vs. BALB/c (neuraminidase)	-0.1997	-5.838 to 5.438	No	ns	0.9935	B-C	0.775	0.9747	-0.1997	1.838	3	3	0.1537	6
													Significant diff. among means (P < 0.05)?	Yes
													R squared	0.9364

## Sheet: Fig 4c
		Brain (21 h, % ID/g)			Unpaired t test with Welch's correction		F test to compare variances
	animal #	BALB/c	C57BL/6		P value	0.1059	F, DFn, Dfd	1.912, 2, 2
	1	0.27	12.395		P value summary	ns	P value	0.6868
	2	0.11	20.346		Significantly different (P < 0.05)?	No	P value summary	ns
	3	0.16	18.128		One- or two-tailed P value?	Two-tailed	Significantly different (P < 0.05)?	No
					Welch-corrected t, df	t=2.139, df=3.643
		Blood (21 h, % ID/g)			Unpaired t test with Welch's correction		F test to compare variances
	animal #	BALB/c	C57BL/6		P value	0.0193	F, DFn, Dfd	2513, 2, 2
	1	1.85	2.281		P value summary	*	P value	0.0008
	2	1.48	2.25		Significantly different (P < 0.05)?	Yes	P value summary	***
	3	1.77	1.8		One- or two-tailed P value?	Two-tailed	Significantly different (P < 0.05)?	Yes
					Welch-corrected t, df	t=7.081, df=2.002

## Sheet: Fig 4e
		Liver (% ID/cc)						0 h	Unpaired t test with Welch's correction		F test to compare variances
	time (min)	C57BL/6			BALB/c				P value	0.1895	F, DFn, Dfd	1.382, 2, 2
	0	32.495	26.27	22.023	28.096	36.028	35.673		P value summary	ns	P value	0.8397
	4	38.275	29.692	23.58	41.871	46.49	46.656		Significantly different (P < 0.05)?	No	P value summary	ns
	21	32.556	19.329	25.083	36.781	33.976	40.36		One- or two-tailed P value?	Two-tailed	Significantly different (P < 0.05)?	No
									Welch-corrected t, df	t=1.587, df=3.900
								4 h	Unpaired t test with Welch's correction		F test to compare variances
									P value	0.0627	F, DFn, Dfd	7.388, 2, 2
									P value summary	ns	P value	0.2384
									Significantly different (P < 0.05)?	No	P value summary	ns
									One- or two-tailed P value?	Two-tailed	Significantly different (P < 0.05)?	No
									Welch-corrected t, df	t=3.191, df=2.532
								21 h	Unpaired t test with Welch's correction		F test to compare variances
									P value	0.0785	F, DFn, Dfd	4.296, 2, 2
									P value summary	ns	P value	0.3777
									Significantly different (P < 0.05)?	No	P value summary	ns
									One- or two-tailed P value?	Two-tailed	Significantly different (P < 0.05)?	No
									Welch-corrected t, df	t=2.677, df=2.883

[truncated: 6 more sheets: Fig 4f, Fig S4c, Fig S5c, VP1, VP2, VP3]
